# Supplementary material for: Transcriptomic and Proteomic Profiles for Elucidating Cisplatin Resistance in Head-and-Neck Squamous Cell Carcinoma
Source: Cancers (Basel). 2022 Nov 9;14(22):5511. doi: 10.3390/cancers14225511 (PMC9688094; doi:10.3390/cancers14225511)
Supplement: Supplementary file 1 [file cancers-14-05511-s001.zip]

Archive with 1 entries (1 files):
- cancers-2015248-supplementary.pdf
